# Supplementary material for: Cerebral white matter lesions and regional blood flow are associated with reduced cognitive function in early-stage cognitive impairment
Source: Front Aging Neurosci. 2023 Feb 16;15:1126618. doi: 10.3389/fnagi.2023.1126618 (PMC9978183; doi:10.3389/fnagi.2023.1126618)
Supplement: Supplementary file 1 [file Table_1.XLSX]

## Sheet: Data set
For Data Access: https://figshare.com/articles/dataset/DATASET_Takeshi_Kuroda_2022_EarlyStageDementia_figshare_xlsx/21746882
Clinical diagnosis	CDR-J	MMSE	ApoE	Age	Sex	MRI-TIV	MRI-LVV	MRI-GMV	MRI-WMV	MRI-CSFV	MRI-TWMLV	MRI-fWMLV	MRI-tWMLV	MRI-pWMLV	MRI-oWMLV	MRI-DWMLV	MRI-PvWMLV	SLOPE	MRI-LVV	MRI-GMV	MRI-WMV	MRI-CSFV	MRI-TWMLV	MRI-fWMLV	MRI-tWMLV	MRI-pWMLV	MRI-oWMLV	MRI-DWMLV	MRI-PvWMLV	After Standardization with TIV	MRI-LVV	MRI-GMV	MRI-WMV	MRI-CSFV	MRI-TWMLV	MRI-fWMLV	MRI-tWMLV	MRI-pWMLV	MRI-oWMLV	MRI-DWMLV	MRI-PvWMLV	rCBF-anterior frontal gyrus	rCBF-middle frontal gyrus	rCBF-inferior frontal gyrus	rCBF-precentral gyrus	rCBF-medial frontal gyrus	rCBF-paracentral lobule	rCBF-orbital gyrus	rCBF-straight gyrus
SMC	0	30	33	74	F	1288.53	16.76	535.588	419.865	333.081	0.487003	0	0	0.002192	0.009941	0.024469	0.46299		0.10738	0.23668	0.232521	0.529717	0.017552	0.000375262	0.000456942	0.00137595	0.000850286	0.00645718	0.0107839		35.5879	577.087	460.635	425.961	3.56455	0.0657978	0.0801195	0.243449	0.159029	1.15666	2.35383	0	0.5	3.7	0	0	0	0	0
SMC	0	28	34	81	F	1161.57	23.63	409.318	350.768	401.48	7.26312	0.235785	0.039418	0.216797	0.118455	1.26376	5.79362		0.10738	0.23668	0.232521	0.529717	0.017552	0.000375262	0.000456942	0.00137595	0.000850286	0.00645718	0.0107839		56.0918	480.868	421.061	561.618	12.5692	0.349229	0.177555	0.632756	0.375503	3.21581	9.05368	34.8	21.5	0	0	37.8	1	0	0
SMC	0	27	34	74	F	1379.15	35.01	544.672	437.903	396.574	8.40106	0.375748	0.0087255	0.502742	0.0281345	1.92265	6.63373		0.10738	0.23668	0.232521	0.529717	0.017552	0.000375262	0.000456942	0.00137595	0.000850286	0.00645718	0.0107839		44.1077	564.724	457.603	441.454	9.88815	0.407541	0.0474396	0.619318	0.100174	2.46973	7.54739	2.7	13.7	38.6	0	0	0	0	0
SMC	0	30	34	58	F	1563.79	30.52	606.567	540.15	417.077	0.685393	1.7e-05	0	0.000581	0	0.001257	0.680925		0.10738	0.23668	0.232521	0.529717	0.017552	0.000375262	0.000456942	0.00137595	0.000850286	0.00645718	0.0107839		19.7904	582.918	516.916	364.147	-1.06843	-0.0374797	-0.0456583	-0.136906	-0.0849618	-0.643954	-0.396621	55.1	37	52.8	9.8	51.2	0	36.4	0
AD	0.5	20	23	86	F	1308.6	44.52	471.063	409.92	427.621	29.2097	4.47166	0.577269	1.8761	0.353069	15.3553	15.1895		0.10738	0.23668	0.232521	0.529717	0.017552	0.000375262	0.000456942	0.00137595	0.000850286	0.00645718	0.0107839		61.1927	507.812	446.023	509.87	31.935	4.52993	0.648218	2.08974	0.485091	16.3579	16.8639	26.7	31.4	68.2	8.3	33	0	0	19.1
MCI	0.5	24	33	85	F	1534.54	68.74	543.98	469.116	521.449	20.8266	2.7367	0.282293	0.751405	0.110755	8.25493	12.8941		0.10738	0.23668	0.232521	0.529717	0.017552	0.000375262	0.000456942	0.00137595	0.000850286	0.00645718	0.0107839		61.1513	527.253	452.683	484.013	19.5861	2.71018	0.25	0.654166	0.0506638	7.79859	12.132	5.5	18.9	28.8	6.4	2.4	0	0	0
MCI	0.5	27	33	84	F	1252.98	20.78	476.163	400.358	376.461	0.964122	0.0366305	0.0046855	0.016236	0.014184	0.148767	0.780064		0.10738	0.23668	0.232521	0.529717	0.017552	0.000375262	0.000456942	0.00137595	0.000850286	0.00645718	0.0107839		43.4256	526.077	449.394	488.174	4.6657	0.11577	0.101051	0.306412	0.193502	1.51053	3.0543	4.5	7.6	5.4	0	3.2	11.9	0	0
MCI	0.5	27	33	83	M	1642.76	48.97	519.593	496.193	626.978	13.9694	0.786655	0.166877	1.04807	0.241329	4.65886	8.80803		0.10738	0.23668	0.232521	0.529717	0.017552	0.000375262	0.000456942	0.00137595	0.000850286	0.00645718	0.0107839		29.7607	477.253	454.598	532.216	10.8295	0.719525	0.0851337	0.801923	0.0892211	3.50372	6.87888	5.2	6.3	10.8	9.1	3.4	16.8	0	0
MCI	0.5	22	33	85	M	1585.07	77.41	517.454	439.037	628.583	13.0731	0.776687	0.273289	0.768246	0.644105	5.06673	7.24366		0.10738	0.23668	0.232521	0.529717	0.017552	0.000375262	0.000456942	0.00137595	0.000850286	0.00645718	0.0107839		64.3953	488.768	410.855	564.381	10.9458	0.731205	0.217907	0.601478	0.541049	4.28411	5.93663	80.2	40.4	44.4	9.8	85.8	2	140.9	70.6
MCI	0.5	26	33	82	F	1222.29	24.64	454.986	430.413	334.032	2.95317	0.042828	0.0096505	0.442995	0.022543	1.1002	1.89571		0.10738	0.23668	0.232521	0.529717	0.017552	0.000375262	0.000456942	0.00137595	0.000850286	0.00645718	0.0107839		50.5812	512.163	486.586	462.003	7.19344	0.133485	0.12004	0.775401	0.227958	2.66015	4.50093	4.2	0.3	2.7	0	0.8	0	0	0
MCI	0.5	24	33	85	F	1424.39	33.9	516.833	518.698	385.412	49.843	5.92596	1.27875	4.21641	0.650427	25.0352	21.162		0.10738	0.23668	0.232521	0.529717	0.017552	0.000375262	0.000456942	0.00137595	0.000850286	0.00645718	0.0107839		38.1395	526.177	527.879	406.326	50.536	5.94077	1.29679	4.27074	0.683997	25.2902	21.5878	1.2	4.9	27.5	10.9	8.5	0	0	0
AD	0.5	19	33	86	M	1624.8	76.97	551.636	462.387	607.191	10.9181	0.803275	0.130592	0.809611	0.270528	4.17895	6.7907		0.10738	0.23668	0.232521	0.529717	0.017552	0.000375262	0.000456942	0.00137595	0.000850286	0.00645718	0.0107839		59.6892	513.547	424.967	521.943	8.09347	0.742883	0.057056	0.588179	0.133691	3.13979	5.05523	45.2	11.8	8.1	0	39.1	0	0	0
MCI	0.5	29	33	79	F	1425.92	35.53	493.214	453.649	479.056	7.9917	0.439729	0.021314	0.353318	0.101381	1.87877	5.90818		0.10738	0.23668	0.232521	0.529717	0.017552	0.000375262	0.000456942	0.00137595	0.000850286	0.00645718	0.0107839		39.6055	502.197	462.474	499.16	8.65786	0.453972	0.0386566	0.40554	0.133653	2.12384	6.31747	9.2	1.6	0	0	9.7	1	0	0
MCI	0.5	26	33	85	F	1249.48	36.62	428.43	408.831	412.216	14.2995	0.844299	0.118021	0.788937	0.359303	4.43816	10.2859		0.10738	0.23668	0.232521	0.529717	0.017552	0.000375262	0.000456942	0.00137595	0.000850286	0.00645718	0.0107839		59.6419	479.173	458.683	525.785	18.0626	0.924753	0.215988	1.08394	0.541602	5.82256	12.598	7.7	3.4	4.7	0	14.8	0	31.8	0
MCI	0.5	25	33	78	F	1420.99	27.79	510.865	490.484	416.478	4.16352	0.061149	0.0092395	0.173733	0.044912	0.624058	3.51478		0.10738	0.23668	0.232521	0.529717	0.017552	0.000375262	0.000456942	0.00137595	0.000850286	0.00645718	0.0107839		32.3946	521.014	500.455	439.193	4.91618	0.0772408	0.0288339	0.232735	0.0813735	0.900952	3.97721	17.8	9.8	21	0	7.3	0	0	0
MCI	0.5	30	33	78	M	1694.21	58.86	601.487	467.997	624.724	6.168	0.142696	0.0724445	0.172322	0.069362	0.914032	5.00305		0.10738	0.23668	0.232521	0.529717	0.017552	0.000375262	0.000456942	0.00137595	0.000850286	0.00645718	0.0107839		34.1267	546.971	414.439	502.712	2.12516	0.0562599	-0.0328049	-0.144606	-0.126488	-0.573278	2.51915	11.8	27	24.1	8.3	15.6	0	0	0
MCI	0.5	22	33	88	F	1477.83	45.01	526.939	475.186	475.707	27.3058	1.66671	0.309847	3.65301	0.343473	12.6411	15.8271		0.10738	0.23668	0.232521	0.529717	0.017552	0.000375262	0.000456942	0.00137595	0.000850286	0.00645718	0.0107839		43.5111	523.635	471.94	468.312	27.0608	1.66147	0.303469	3.63381	0.331604	12.551	15.6765	45.1	76.6	48.8	4.9	60.7	0	13.6	10.3
NPH	0.5	25	33	86	F	1503.64	115.01	470.421	401.777	631.439	12.4281	1.11461	0.119641	0.670688	0.198714	4.42788	8.26213		0.10738	0.23668	0.232521	0.529717	0.017552	0.000375262	0.000456942	0.00137595	0.000850286	0.00645718	0.0107839		110.74	461.01	392.531	610.375	11.7302	1.09969	0.101471	0.615975	0.164904	4.17112	7.83332	0	23.7	31.9	48.1	4	0	0	0
VCI	0.5	22	33	88	F	1304.83	31.3	478.703	409.208	416.916	28.3407	5.49054	0.052628	1.94203	0.185531	15.9882	13.0778		0.10738	0.23668	0.232521	0.529717	0.017552	0.000375262	0.000456942	0.00137595	0.000850286	0.00645718	0.0107839		48.3785	516.346	446.189	501.166	31.1323	5.55022	0.125303	2.16087	0.320766	17.0152	14.7929	78	49.7	66.5	0.4	88.3	0	0	17.6
MCI	0.5	27	33	86	F	1415.16	35.12	513.072	408.441	493.648	17.5566	2.46895	0.176971	1.07033	0.259177	8.21363	9.32591		0.10738	0.23668	0.232521	0.529717	0.017552	0.000375262	0.000456942	0.00137595	0.000850286	0.00645718	0.0107839		40.3507	524.601	419.768	519.452	18.4116	2.48723	0.19923	1.13736	0.300596	8.52817	9.85121	17.2	29.4	15.6	5.2	25.1	0	0	0
MCI	0.5	25	33	84	F	1387.05	41.27	498.47	437.702	450.88	13.5238	1.36865	0.063193	0.65407	0.128443	4.6163	8.85993		0.10738	0.23668	0.232521	0.529717	0.017552	0.000375262	0.000456942	0.00137595	0.000850286	0.00645718	0.0107839		49.519	516.652	455.564	491.573	14.8721	1.39748	0.0982956	0.759772	0.193763	5.11234	9.68836	39.6	47.2	27.8	3.8	43.5	0	40.9	27.9
NPH	0.5	26	33	81	M	1526.39	110.37	465.655	430.258	630.476	52.2372	8.88305	0.490623	4.55054	1.41159	31.8225	22.3706		0.10738	0.23668	0.232521	0.529717	0.017552	0.000375262	0.000456942	0.00137595	0.000850286	0.00645718	0.0107839		103.657	450.859	415.722	597.36	51.1399	8.85959	0.462056	4.46452	1.35843	31.4188	21.6964	0.9	15.7	73.9	22.6	4.5	0	0	0
MCI	0.5	24	33	65	M	1682.43	46.12	568.785	545.322	564.563	6.14581	0.0964125	0.0141	0.19541	0.126081	0.928288	4.98429		0.10738	0.23668	0.232521	0.529717	0.017552	0.000375262	0.000456942	0.00137595	0.000850286	0.00645718	0.0107839		22.6517	517.058	494.504	448.792	2.30976	0.014398	-0.085766	-0.105308	-0.059752	-0.482948	2.62743	60.3	65.8	68.5	15	50.6	3	0	0
MCI	0.5	28	33	83	F	1522.73	53.31	521.015	451.017	550.695	11.5384	0.568418	0.067636	0.34403	0.067877	2.24167	9.61995		0.10738	0.23668	0.232521	0.529717	0.017552	0.000375262	0.000456942	0.00137595	0.000850286	0.00645718	0.0107839		46.9903	507.086	437.332	519.519	10.5054	0.546333	0.0407434	0.263051	0.0178348	1.86164	8.98528	24.3	12.3	18.9	10.2	36.4	0	0	0
MCI	0.5	22	33	85	F	1431.03	36.83	494.569	421.246	515.213	44.6681	5.66166	0.256087	5.68353	1.0686	26.1043	18.9899		0.10738	0.23668	0.232521	0.529717	0.017552	0.000375262	0.000456942	0.00137595	0.000850286	0.00645718	0.0107839		40.3569	502.343	428.883	532.611	45.2446	5.67399	0.271095	5.72872	1.09653	26.3164	19.3441	23.7	44.9	51.8	6.4	22.3	0	0	0
MCI	0.5	28	33	76	F	1317.33	39.26	465.541	423.151	428.638	17.4322	1.05996	0.124864	2.31375	0.137078	7.71161	10.3211		0.10738	0.23668	0.232521	0.529717	0.017552	0.000375262	0.000456942	0.00137595	0.000850286	0.00645718	0.0107839		54.9958	500.225	457.225	506.264	20.0044	1.11496	0.191826	2.51539	0.261682	8.65786	11.9014	35.1	42.9	43.7	9.8	30.6	0	0	0
MCI	0.5	24	33	88	F	1446.33	42.56	477.22	409.991	559.122	37.4485	4.9263	0.385726	4.27556	0.736887	21.3949	16.8541		0.10738	0.23668	0.232521	0.529717	0.017552	0.000375262	0.000456942	0.00137595	0.000850286	0.00645718	0.0107839		44.4434	481.371	414.069	568.414	37.7564	4.93288	0.393741	4.29969	0.751801	21.5082	17.0432	12.4	28	80	17.3	12.5	0	0	0
MCI	0.5	28	33	78	M	1646.45	38.35	592.905	502.488	551.06	3.71433	0.125499	0.013607	0.034609	0.0529345	0.461895	3.23425		0.10738	0.23668	0.232521	0.529717	0.017552	0.000375262	0.000456942	0.00137595	0.000850286	0.00645718	0.0107839		18.7445	549.692	460.034	454.344	0.509676	0.0569841	-0.0698216	-0.216612	-0.102311	-0.717059	1.26532	48.7	41.9	42	0.8	43.3	0	90.9	22.1
MCI	0.5	27	33	78	F	1361.2	40.2	443.825	424.827	492.552	7.80022	0.295421	0.043815	0.372181	0.064357	1.6355	5.99732		0.10738	0.23668	0.232521	0.529717	0.017552	0.000375262	0.000456942	0.00137595	0.000850286	0.00645718	0.0107839		51.2246	468.125	448.7	546.937	9.60226	0.333949	0.0907285	0.513447	0.151655	2.29845	7.10448	13.2	11.7	30.8	49.2	29	87.1	4.5	26.5
AD	0.5	25	33	84	F	1339.93	50.41	463.584	387.047	489.299	26.1713	3.35718	0.188796	1.35015	0.880453	12.1451	13.9574		0.10738	0.23668	0.232521	0.529717	0.017552	0.000375262	0.000456942	0.00137595	0.000850286	0.00645718	0.0107839		63.719	492.919	415.866	554.954	28.3467	3.40369	0.245431	1.52069	0.985839	12.9454	15.294	5.6	30.1	35.6	34.2	5.4	19.8	0	0
MCI	0.5	25	33	86	F	1390.81	43.11	538.228	439.532	413.047	28.2493	4.91876	0.0678035	2.05657	0.0804495	14.8981	14.716		0.10738	0.23668	0.232521	0.529717	0.017552	0.000375262	0.000456942	0.00137595	0.000850286	0.00645718	0.0107839		50.9559	555.521	456.521	451.751	29.5317	4.94618	0.101191	2.15711	0.142577	15.3699	15.504	14.4	2.8	12.2	16.9	8.7	0	0	0
MCI	0.5	23	33	79	F	1312.51	36.78	495.141	400.372	417	4.2011	0.250306	0.001523	0.046938	0.00424	0.6155	3.5475		0.10738	0.23668	0.232521	0.529717	0.017552	0.000375262	0.000456942	0.00137595	0.000850286	0.00645718	0.0107839		53.0331	530.965	435.566	497.178	6.85778	0.307106	0.070686	0.255202	0.13294	1.59286	5.17976	4.2	6.7	42.7	0	18.3	0	4.5	0
MCI	0.5	27	33	79	F	1366.21	58.57	469.213	406.21	490.783	2.21369	0.097229	0.0363825	0.0367015	0.179799	0.709872	1.39115		0.10738	0.23668	0.232521	0.529717	0.017552	0.000375262	0.000456942	0.00137595	0.000850286	0.00645718	0.0107839		69.0574	492.329	428.919	542.519	3.92793	0.133879	0.0810104	0.171085	0.262843	1.34052	2.44438	3	10.3	4.1	0.4	0	5.9	0	0
AGD	0.5	17	33	78	M	1420.04	39.47	468.171	406.532	545.34	18.4063	1.81193	0.347174	1.65731	0.241242	8.36834	10.2797		0.10738	0.23668	0.232521	0.529717	0.017552	0.000375262	0.000456942	0.00137595	0.000850286	0.00645718	0.0107839		44.1765	478.544	416.723	568.558	19.1756	1.82838	0.367202	1.71762	0.278511	8.65136	10.7523	36.2	54	55.1	2.3	48.3	37.6	81.8	38.2
MCI	0.5	28	33	76	F	1325.67	24.63	500.385	395.882	429.401	5.29661	0.621028	0.219114	0.653218	0.140097	3.27056	1.73459		0.10738	0.23668	0.232521	0.529717	0.017552	0.000375262	0.000456942	0.00137595	0.000850286	0.00645718	0.0107839		39.4705	533.095	428.017	502.611	7.7224	0.672891	0.282266	0.843381	0.257611	4.16298	3.22499	19.5	24.8	28.8	4.9	6.9	0	4.5	0
MCI	0.5	28	33	89	M	1541.58	41.49	472.476	410.656	658.453	11.0824	0.654599	0.221395	0.529643	0.133488	3.12931	7.24323		0.10738	0.23668	0.232521	0.529717	0.017552	0.000375262	0.000456942	0.00137595	0.000850286	0.00645718	0.0107839		33.1453	454.083	392.587	617.288	9.71836	0.625437	0.185885	0.422715	0.0674107	2.62751	6.40519	25	8.7	48.1	29	42.3	24.8	0	0
MCI	0.5	26	33	76	F	1368.52	43.97	479.67	420.87	467.982	16.4575	1.16625	0.126342	1.59793	0.423314	6.78492	9.78492		0.10738	0.23668	0.232521	0.529717	0.017552	0.000375262	0.000456942	0.00137595	0.000850286	0.00645718	0.0107839		54.2087	502.237	443.041	518.491	18.1311	1.20203	0.169912	1.72913	0.504389	7.40062	10.8132	10.8	17.4	0.7	29.3	8.9	37.6	0	0
MCI	0.5	27	34	85	F	1322.86	20.56	469.762	407.405	445.695	1.31224	0.067251	0.0012155	0.03168	0.001546	0.20521	1.07386		0.10738	0.23668	0.232521	0.529717	0.017552	0.000375262	0.000456942	0.00137595	0.000850286	0.00645718	0.0107839		35.7018	503.136	440.193	520.391	3.78727	0.120167	0.0656494	0.225704	0.121446	1.11574	2.59451	9.6	11.8	7.1	0	15.4	0	0	0
MCI	0.5	25	34	81	F	1384.8	52.45	531.836	396.089	456.87	4.82905	0.269864	0.0531725	0.26164	0.058879	1.31604	3.44093		0.10738	0.23668	0.232521	0.529717	0.017552	0.000375262	0.000456942	0.00137595	0.000850286	0.00645718	0.0107839		60.9414	550.553	414.476	498.759	6.21703	0.299539	0.0893065	0.370448	0.126118	1.82666	4.2937	1	0	0	0	0.8	0	36.4	0
MCI	0.5	22	34	77	M	1448.94	45.97	537.638	449.552	461.748	7.03559	0.270499	0.021209	0.575835	0.0389465	1.918	5.14009		0.10738	0.23668	0.232521	0.529717	0.017552	0.000375262	0.000456942	0.00137595	0.000850286	0.00645718	0.0107839		47.5737	541.173	453.025	469.66	7.29773	0.276103	0.0280333	0.596384	0.0516453	2.01443	5.30115	9.9	26.9	36.9	14.3	20.9	20.8	0	0
AD	0.5	23	34	87	M	1551.8	96.67	575.677	397.326	578.797	62.8222	13.7692	0.887676	6.18976	1.28402	45.1082	18.3503		0.10738	0.23668	0.232521	0.529717	0.017552	0.000375262	0.000456942	0.00137595	0.000850286	0.00645718	0.0107839		87.2284	554.866	376.881	532.221	61.2789	13.7362	0.847498	6.06878	1.20925	44.5405	17.4021	7.2	22.7	59.3	26	32	0	9.1	1.5
AD	0.5	30	34	79	F	1425.51	71.44	485.014	439.063	501.431	26.615	2.74047	0.039662	2.14114	0.501001	11.4203	16.2434		0.10738	0.23668	0.232521	0.529717	0.017552	0.000375262	0.000456942	0.00137595	0.000850286	0.00645718	0.0107839		75.5596	494.094	447.984	521.753	27.2884	2.75487	0.0571925	2.19393	0.533623	11.6681	16.6571	22.3	65.1	6.4	1.5	18.4	0	0	0
AD	0.5	24	34	79	M	1407.06	44.74	481.558	406.485	519.014	16.2651	1.1174	0.207479	1.65222	0.226778	6.71805	9.62191		0.10738	0.23668	0.232521	0.529717	0.017552	0.000375262	0.000456942	0.00137595	0.000850286	0.00645718	0.0107839		50.841	495.005	419.696	549.11	17.2623	1.13872	0.233441	1.7304	0.275089	7.08492	10.2346	27.4	16.4	8.8	0	40.7	5	0	0
MCI	0.5	25	34	80	F	1430.6	50.17	515.316	424.203	491.084	2.75499	0.159748	0.007834	0.130407	0.060212	0.743606	1.99263		0.10738	0.23668	0.232521	0.529717	0.017552	0.000375262	0.000456942	0.00137595	0.000850286	0.00645718	0.0107839		53.7426	523.191	431.939	508.708	3.33896	0.172234	0.0230368	0.176185	0.0885016	0.958441	2.35141	0	0	0	2.3	2.6	34.7	0	0
MCI	0.5	25	34	81	M	1727.57	61.98	539.955	517.267	670.344	22.6762	1.30017	0.209168	1.94712	0.65672	8.7126	14.562		0.10738	0.23668	0.232521	0.529717	0.017552	0.000375262	0.000456942	0.00137595	0.000850286	0.00645718	0.0107839		33.6646	477.545	455.953	530.661	18.0479	1.20121	0.0886749	1.58429	0.432505	7.00988	11.7184	55.8	23.1	53.9	8.7	63.3	9.9	100	0
AD	0.5	22	34	84	M	1369.2	50.56	448.784	435.597	484.821	37.9174	4.38954	0.171018	4.20741	0.298887	19.0575	19.907		0.10738	0.23668	0.232521	0.529717	0.017552	0.000375262	0.000456942	0.00137595	0.000850286	0.00645718	0.0107839		60.7257	471.19	457.61	534.97	39.579	4.42506	0.214277	4.33768	0.379384	19.6688	20.928	1.9	6	36.7	0	2.4	0	0	0
MCI	0.5	23	34	80	F	1202.51	23.22	430.13	433.85	335.647	3.31269	0.048803	0.0438835	0.22219	0.110031	0.914761	2.41934		0.10738	0.23668	0.232521	0.529717	0.017552	0.000375262	0.000456942	0.00137595	0.000850286	0.00645718	0.0107839		51.2847	491.988	494.621	474.093	7.90006	0.146881	0.163309	0.581805	0.33226	2.6024	5.23781	3.4	3.8	0	0	2.6	0	0	0
MCI	0.5	29	34	73	M	1635.25	47.88	544.922	557.953	528.54	13.9749	0.397894	0.356854	1.16291	0.645526	5.32116	7.55749		0.10738	0.23668	0.232521	0.529717	0.017552	0.000375262	0.000456942	0.00137595	0.000850286	0.00645718	0.0107839		29.4774	504.36	518.104	437.758	10.9669	0.333582	0.278545	0.927104	0.499805	4.21453	5.70936	10.4	4.4	19	7.6	9.1	0	0	0
MCI	0.5	26	34	77	F	1418.78	51.02	498.539	427.637	492.606	9.6544	0.175506	0.0146165	0.346927	0.0577485	1.33398	7.98429		0.10738	0.23668	0.232521	0.529717	0.017552	0.000375262	0.000456942	0.00137595	0.000850286	0.00645718	0.0107839		55.862	509.211	438.121	516.492	10.4459	0.192427	0.0352209	0.408971	0.0960895	1.62515	8.47056	8.2	0.4	12.5	4.5	3.2	0	0	0
MCI	0.5	21	34	72	F	1297.77	23.77	518.987	402.163	376.621	1.27565	0.037516	0.0091795	0.007674	0.011887	0.130965	1.06901		0.10738	0.23668	0.232521	0.529717	0.017552	0.000375262	0.000456942	0.00137595	0.000850286	0.00645718	0.0107839		41.606	558.3	440.785	464.608	4.19107	0.0998474	0.0850781	0.236221	0.15312	1.20351	2.86023	11.6	20.5	7.8	0	0	0	0	0
MCI	0.5	25	44	82	M	1490.32	40.62	518.082	469.843	499.198	39.926	2.22347	1.3804	5.01159	1.73496	21.4705	18.2028		0.10738	0.23668	0.232521	0.529717	0.017552	0.000375262	0.000456942	0.00137595	0.000850286	0.00645718	0.0107839		37.7799	511.822	463.693	485.187	39.4617	2.21355	1.36831	4.9752	1.71247	21.2997	17.9176	0	0	0	1.9	0	0	0	0
MCI	0.5	27	44	84	M	1648.35	95.92	611.831	510.033	526.487	6.79354	0.270774	0.0196855	0.115363	0.141298	1.10867	5.53666		0.10738	0.23668	0.232521	0.529717	0.017552	0.000375262	0.000456942	0.00137595	0.000850286	0.00645718	0.0107839		76.1107	568.168	467.138	428.766	3.55558	0.201547	-0.0646101	-0.138469	-0.0155608	-0.0825415	3.54726	15.9	10.3	15.5	19.2	10.1	0	0	4.4
MCI	0.5	21	44	87	F	1557.92	76.27	538.326	466.791	552.799	14.0315	0.419432	0.175078	0.62634	0.352019	3.29973	10.1437		0.10738	0.23668	0.232521	0.529717	0.017552	0.000375262	0.000456942	0.00137595	0.000850286	0.00645718	0.0107839		66.1716	516.068	444.924	502.982	12.3809	0.384141	0.132106	0.496942	0.272055	2.69248	9.1295	4.2	7	23.1	16.5	11.2	0	59.1	0
AD	0.5	23	44	70	F	1456.7	91.16	535.432	425.928	495.338	13.6861	0.336381	0.264445	0.88905	0.636825	4.38328	9.71158		0.10738	0.23668	0.232521	0.529717	0.017552	0.000375262	0.000456942	0.00137595	0.000850286	0.00645718	0.0107839		91.9304	537.13	427.597	499.138	13.812	0.339074	0.267723	0.898923	0.642926	4.42961	9.78896	23.1	57.1	94.2	13.6	5.9	0	45.5	0
AD	1	24	23	81	F	1438.62	28.68	548.852	438.332	451.439	3.58264	0.243845	0.0123215	0.156067	0.0369195	0.937075	2.71209		0.10738	0.23668	0.232521	0.529717	0.017552	0.000375262	0.000456942	0.00137595	0.000850286	0.00645718	0.0107839		31.3913	554.828	444.203	464.814	4.02582	0.253321	0.0238592	0.19081	0.0583891	1.10012	2.98438	97.1	79.3	62.7	5.7	80.6	0	104.6	11.8
VCI	1	22	24	88	M	1468.86	63.65	485.8	430.597	552.461	23.6136	2.07863	0.100449	1.62785	0.257624	8.67417	15.2309		0.10738	0.23668	0.232521	0.529717	0.017552	0.000375262	0.000456942	0.00137595	0.000850286	0.00645718	0.0107839		63.1147	484.62	429.438	549.821	23.5261	2.07676	0.0981716	1.62099	0.253385	8.64198	15.1772	35.7	61.8	77.6	5.6	43.9	0	100	1.5
AD	1	14	33	85	M	1690.98	56.96	507.817	534.168	648.995	34.2358	2.33205	0.502143	2.8888	0.805184	13.9234	21.1885		0.10738	0.23668	0.232521	0.529717	0.017552	0.000375262	0.000456942	0.00137595	0.000850286	0.00645718	0.0107839		32.5733	454.066	481.361	528.692	30.2496	2.24682	0.398369	2.57632	0.612079	12.4569	18.7394	3.6	12.3	19	7.2	7.9	0	0	0
AD	1	17	33	79	F	1209.73	50.99	420.438	360.973	428.314	28.2764	3.58564	0.091575	2.99658	0.066512	14.1425	13.9897		0.10738	0.23668	0.232521	0.529717	0.017552	0.000375262	0.000456942	0.00137595	0.000850286	0.00645718	0.0107839		78.2804	480.59	420.068	562.94	32.7372	3.68101	0.207706	3.34627	0.28261	15.7836	16.7304	27.3	38	82.1	9	15.3	9.9	0	0
AD	1	19	33	77	M	1688.98	59.22	547.569	500.601	640.806	31.5434	4.60978	0.370449	2.64978	0.320568	16.6621	16.2371		0.10738	0.23668	0.232521	0.529717	0.017552	0.000375262	0.000456942	0.00137595	0.000850286	0.00645718	0.0107839		35.0484	494.291	448.26	521.565	27.5924	4.52531	0.26759	2.34005	0.129166	15.2086	13.8097	3	1.1	1.3	0.8	7.1	6	0	0
NPH	1	19	33	86	M	1624.52	98.49	565.55	455.234	603.739	9.30154	0.438053	0.320019	0.335867	0.092257	2.36496	6.42642		0.10738	0.23668	0.232521	0.529717	0.017552	0.000375262	0.000456942	0.00137595	0.000850286	0.00645718	0.0107839		81.2393	527.527	417.88	518.64	6.48179	0.377766	0.246611	0.11482	-0.0443419	1.32761	4.69398	7.2	4.4	63.4	27.5	17.6	0	45.5	2.9
VCI	1	21	33	83	F	1205.46	23.69	393.929	421.641	387.041	12.1362	1.33229	0.167695	0.594889	0.077893	4.43186	7.31967		0.10738	0.23668	0.232521	0.529717	0.017552	0.000375262	0.000456942	0.00137595	0.000850286	0.00645718	0.0107839		51.4379	455.089	481.727	523.925	16.6718	1.42926	0.285773	0.950445	0.297614	6.10045	10.1063	76.9	54.7	25.1	0	81.8	7.9	0	0
VCI	1	16	33	81	M	1430.27	54.37	446.794	362.32	621.151	47.5485	5.63272	1.47415	4.83765	0.963832	26.4475	18.9172		0.10738	0.23668	0.232521	0.529717	0.017552	0.000375262	0.000456942	0.00137595	0.000850286	0.00645718	0.0107839		57.9788	454.748	370.135	638.954	48.1384	5.64534	1.48951	4.88389	0.992409	26.6645	19.2796	8.4	15.1	1.7	8.3	4.5	0	0	13.2
AD	1	21	33	86	M	1644.22	61.1	477.514	450.495	716.208	46.1186	5.21018	1.04384	4.69203	0.825794	24.3484	20.9566		0.10738	0.23668	0.232521	0.529717	0.017552	0.000375262	0.000456942	0.00137595	0.000850286	0.00645718	0.0107839		41.7347	434.83	408.561	620.677	42.9533	5.1425	0.961429	4.44389	0.67245	23.1839	19.0118	14	36.3	91.5	4.9	10.5	0	0	17.6
AD	1	23	33	85	F	1464.46	49.08	484.124	438.06	542.273	12.2775	0.899827	0.171235	0.742363	0.320293	4.39907	7.76815		0.10738	0.23668	0.232521	0.529717	0.017552	0.000375262	0.000456942	0.00137595	0.000850286	0.00645718	0.0107839		49.0173	483.986	437.924	541.963	12.2673	0.899607	0.170968	0.74156	0.319796	4.3953	7.76185	13.5	1.1	3.1	3.4	23.7	3	45.5	0
AD	1	20	33	85	M	1684.06	108.89	579.284	502.891	598.139	55.5087	5.52955	1.56534	6.75034	2.34807	33.4671	23.3044		0.10738	0.23668	0.232521	0.529717	0.017552	0.000375262	0.000456942	0.00137595	0.000850286	0.00645718	0.0107839		85.2464	527.17	451.693	481.503	51.644	5.44692	1.46473	6.44738	2.16085	32.0453	20.9299	11.9	8.5	9.5	9.4	4	3	50	0
AD	1	18	33	88	M	1382.22	70.77	454.564	381.05	546.606	46.2618	7.40587	0.601595	4.34037	1.77064	29.0293	17.6062		0.10738	0.23668	0.232521	0.529717	0.017552	0.000375262	0.000456942	0.00137595	0.000850286	0.00645718	0.0107839		79.5379	473.889	400.036	589.859	47.6949	7.43651	0.638905	4.45272	1.84007	29.5565	18.4868	38.4	28.5	64.4	6	58.1	0	0	119.1
AD	1	26	34	81	F	1404.45	50.17	472.233	498.887	430.037	87.6833	15.4983	2.68444	11.4893	1.11606	63.0556	27.3685		0.10738	0.23668	0.232521	0.529717	0.017552	0.000375262	0.000456942	0.00137595	0.000850286	0.00645718	0.0107839		56.5513	486.298	512.705	461.517	88.7264	15.5206	2.7116	11.5711	1.1666	63.4393	28.0093	5.5	10.4	21	0	2.4	0	0	0
DLB	1	22	34	68	F	1455.95	51.11	534.007	486.638	435.302	10.1497	0.281633	0.0059035	0.228456	0.0087215	1.21564	8.98592		0.10738	0.23668	0.232521	0.529717	0.017552	0.000375262	0.000456942	0.00137595	0.000850286	0.00645718	0.0107839		51.9611	535.883	488.481	439.501	10.2888	0.284608	0.00952508	0.239361	0.0154606	1.26682	9.07138	0	0	1.4	0	0	0	0	0
AD	1	17	34	74	F	1499.54	97.62	521	431.465	547.074	25.5307	2.76392	0.131449	1.20129	0.295151	9.40653	16.87		0.10738	0.23668	0.232521	0.529717	0.017552	0.000375262	0.000456942	0.00137595	0.000850286	0.00645718	0.0107839		93.7902	512.558	423.172	528.181	24.9047	2.75054	0.115152	1.15222	0.264825	9.17623	16.4854	52.1	69.4	70.1	4.1	56.9	0	95.5	2.9
AD	1	9	34	70	F	1387.08	50.49	534.636	450.699	401.75	4.4986	0.156882	0.0193975	0.014043	0.002381	0.388415	3.93725		0.10738	0.23668	0.232521	0.529717	0.017552	0.000375262	0.000456942	0.00137595	0.000850286	0.00645718	0.0107839		58.7355	552.81	468.554	442.426	5.84638	0.185698	0.0544852	0.119699	0.0676728	0.88425	4.76533	1.1	7.9	0	0	0	0	0	0
AD	1	17	34	87	F	1447.5	34.33	496.494	476.519	474.485	13.8846	1.26201	0.193269	1.20527	0.301704	6.11977	7.91621		0.10738	0.23668	0.232521	0.529717	0.017552	0.000375262	0.000456942	0.00137595	0.000850286	0.00645718	0.0107839		36.0883	500.37	480.326	483.159	14.172	1.26815	0.200751	1.2278	0.315627	6.2255	8.0928	26.6	21.8	40.6	0.4	37.9	0	22.7	47.1
AD	1	20	34	83	M	1660.6	85.2	562.964	487.337	610.3	44.9953	5.78905	0.372106	3.88338	0.567048	22.2133	23.5864		0.10738	0.23668	0.232521	0.529717	0.017552	0.000375262	0.000456942	0.00137595	0.000850286	0.00645718	0.0107839		64.0752	516.402	441.594	506.09	41.5423	5.71522	0.282212	3.61269	0.399773	20.943	21.4649	53	54.9	87.8	16.5	47.4	0	0	0
AD	1	14	34	60	F	1525.13	39.34	509.971	473.984	541.177	6.22572	0.042971	0.0808845	0.242304	0.2935	1.38115	4.76231		0.10738	0.23668	0.232521	0.529717	0.017552	0.000375262	0.000456942	0.00137595	0.000850286	0.00645718	0.0107839		32.762	495.472	459.74	508.727	5.15049	0.0199827	0.0528925	0.158014	0.241412	0.985589	4.10169	17.2	42.6	29.2	7.1	7.7	0	0	0
NPH	1	19	34	79	M	1655.67	108.38	537.063	478.617	639.989	16.4838	1.25672	0.148282	0.875698	0.503885	5.72999	10.167		0.10738	0.23668	0.232521	0.529717	0.017552	0.000375262	0.000456942	0.00137595	0.000850286	0.00645718	0.0107839		87.7848	491.669	434.021	538.391	13.1174	1.18474	0.0606419	0.611795	0.340803	4.49152	8.09865	8.5	28.9	89.2	37.2	15.5	0	81.8	0
DLB	1	14	34	77	F	1528.47	80.9	488.647	425.749	614.078	44.3216	6.76731	0.176811	4.57093	0.76499	25.5375	19.8489		0.10738	0.23668	0.232521	0.529717	0.017552	0.000375262	0.000456942	0.00137595	0.000850286	0.00645718	0.0107839		73.9631	473.357	410.728	579.858	43.1877	6.74307	0.147292	4.48204	0.710061	25.1203	19.1523	0.4	66.1	103	51.9	3.8	0	0	0
AD	1	21	34	82	F	1224.97	33.82	433.093	330.835	461.039	46.0804	8.98876	0.63673	4.61443	0.863756	30.7267	15.9631		0.10738	0.23668	0.232521	0.529717	0.017552	0.000375262	0.000456942	0.00137595	0.000850286	0.00645718	0.0107839		59.4738	489.637	386.385	587.591	50.2736	9.07841	0.745896	4.94315	1.06689	32.2693	18.5395	1.5	19.3	6.1	6.4	4.4	22.8	0	2.9
AD	1	21	34	87	M	1636.04	38.46	508.389	512.29	615.357	9.39316	0.451707	0.0919245	0.581976	0.0685225	2.51539	7.04744		0.10738	0.23668	0.232521	0.529717	0.017552	0.000375262	0.000456942	0.00137595	0.000850286	0.00645718	0.0107839		19.9731	467.641	472.259	524.159	6.37135	0.387101	0.0132561	0.345089	-0.077865	1.40371	5.19085	5	1.3	1.7	0	23.1	19.8	0	0
AD	1	26	34	75	F	1410.6	31.41	516.068	472.988	421.541	6.53461	0.501582	0.0257425	0.499874	0.064429	2.21209	4.46686		0.10738	0.23668	0.232521	0.529717	0.017552	0.000375262	0.000456942	0.00137595	0.000850286	0.00645718	0.0107839		37.1308	528.677	485.376	449.762	7.46972	0.521575	0.0500867	0.573179	0.109729	2.5561	5.04139	20.5	33.5	43	2.3	40.7	0	13.6	0
AD	1	21	44	75	F	1447.31	23.8	530.744	513.036	403.526	15.7451	1.01895	0.041351	1.64471	0.26262	6.26687	10.0376		0.10738	0.23668	0.232521	0.529717	0.017552	0.000375262	0.000456942	0.00137595	0.000850286	0.00645718	0.0107839		25.5789	534.665	516.888	412.302	16.0359	1.02516	0.0489207	1.6675	0.276705	6.37384	10.2162	35.9	23.2	27.1	0.8	3.4	0	0	16.2
AD	1	21	44	79	M	1580.99	44.41	509.906	524.269	546.818	11.7336	0.549296	0.03593	1.01743	0.473822	4.23869	7.3738		0.10738	0.23668	0.232521	0.529717	0.017552	0.000375262	0.000456942	0.00137595	0.000850286	0.00645718	0.0107839		31.8336	482.186	497.036	484.778	9.67793	0.505345	-0.0175874	0.85628	0.374236	3.48242	6.11078	15.3	13.7	34.6	0.4	4.7	0	0	7.4
AD	1	20	44	71	M	1729.84	51.81	566.428	546.805	616.611	7.02572	0.116095	0.0309015	0.253674	0.176226	1.20979	5.93088		0.10738	0.23668	0.232521	0.529717	0.017552	0.000375262	0.000456942	0.00137595	0.000850286	0.00645718	0.0107839		23.25	503.478	484.961	475.722	2.35739	0.0162857	-0.090632	-0.112289	-0.0499256	-0.507638	3.06266	22.9	26.1	16.3	4.9	53.6	11.9	9.1	0
AD	1	17	44	78	M	1739.36	166.93	604.069	423.438	708.047	37.3278	4.17518	0.578904	3.49187	1.23872	19.6086	16.627		0.10738	0.23668	0.232521	0.529717	0.017552	0.000375262	0.000456942	0.00137595	0.000850286	0.00645718	0.0107839		137.348	538.867	359.381	562.117	32.4924	4.0718	0.453022	3.11281	1.00448	17.8297	13.6562	29	32.1	65.7	14.7	22.9	0	27.3	10.3
AD	1	19	44	84	M	1592.89	71.41	531.261	495.607	562.379	28.208	1.85295	0.845706	1.97937	0.517114	11.0268	16.1603		0.10738	0.23668	0.232521	0.529717	0.017552	0.000375262	0.000456942	0.00137595	0.000850286	0.00645718	0.0107839		57.556	500.725	465.608	494.036	25.9434	1.80453	0.786753	1.80185	0.407413	10.1937	14.7689	1.9	0	2.4	0	0.6	0	0	2.9
HC	0	28	33	86	F	1359.67	48.59	493.742	411.049	454.879	21.9923	3.83709	0.50914	3.84116	1.09288	9.62835	12.5327		0.10738	0.23668	0.232521	0.529717	0.017552	0.000375262	0.000456942	0.00137595	0.000850286	0.00645718	0.0107839		59.7793	518.405	435.278	510.077	23.8213	3.87619	0.556755	3.98454	1.18149	10.3012	13.6564	0	0.5	3.7	0	0	0	0	0
HC	0	28	23	63	M	1491.91	29.41	594.24	478.581	419.089	1.17744	0.053175	0.002487	0.017895	0.127544	0	0.947193		0.10738	0.23668	0.232521	0.529717	0.017552	0.000375262	0.000456942	0.00137595	0.000850286	0.00645718	0.0107839		26.3994	587.604	472.062	404.237	0.685326	0.0426537	-0.0103244	-0.0206827	0.103704	-0.181041	0.644842	34.8	21.5	0	0	37.8	1	0	0
HC	0	28	34	81	F	1354.02	27.67	484.128	394.325	475.571	12.5352	2.29932	0.361585	1.86578	0.478914	5.24429	7.64261		0.10738	0.23668	0.232521	0.529717	0.017552	0.000375262	0.000456942	0.00137595	0.000850286	0.00645718	0.0107839		39.4656	510.127	419.867	533.76	14.4633	2.34054	0.411779	2.01693	0.572317	5.9536	8.82721	2.7	13.7	38.6	0	0	0	0	0
HC	0	29	33	75	F	1283.63	26.94	459.951	436.817	383.776	1.68948	0.022816	7.4e-05	0.067379	0.016667	0.109485	1.55358		0.10738	0.23668	0.232521	0.529717	0.017552	0.000375262	0.000456942	0.00137595	0.000850286	0.00645718	0.0107839		46.294	502.61	478.726	479.251	4.85303	0.0904526	0.0824326	0.315378	0.169921	1.27332	3.49726	45.2	37	36.8	9.8	51.2	0	36.4	0
HC	0	28	33	77	F	1379.29	28.45	486.57	425.908	466.811	2.36011	0.151841	0.073421	0.183874	0.06901	0.490851	1.77176		0.10738	0.23668	0.232521	0.529717	0.017552	0.000375262	0.000456942	0.00137595	0.000850286	0.00645718	0.0107839		37.5326	506.59	445.576	511.616	3.84472	0.183582	0.112071	0.300257	0.14093	1.03702	2.6839	26.7	31.4	27.1	8.3	33	0	0	19.1
HC	0	28	33	86	M	1767.68	61.39	595.895	537.1	630.583	15.3728	1.30337	0.352807	1.19483	1.50494	4.62386	10.7684		0.10738	0.23668	0.232521	0.529717	0.017552	0.000375262	0.000456942	0.00137595	0.000850286	0.00645718	0.0107839		28.7675	523.991	466.46	469.652	10.0405	1.18936	0.213986	0.776807	1.24662	2.66214	7.4922	5.5	18.9	28.8	6.4	2.4	0	0	0
HC	0	28	33	77	F	1410.11	22.92	502.052	467.767	440.294	2.08358	0.011901	0.001093	0.0839	0.037741	0.145941	1.95028		0.10738	0.23668	0.232521	0.529717	0.017552	0.000375262	0.000456942	0.00137595	0.000850286	0.00645718	0.0107839		28.6928	514.776	480.267	468.772	3.02718	0.0320751	0.0256583	0.157871	0.0834525	0.49308	2.53002	4.5	7.6	5.4	0	3.2	11.9	0	0
HC	0	30	33	76	F	1473.75	40.93	543.257	464.976	465.519	3.55231	1.19885	0.027862	0.186201	0.040798	1.4554	1.91725		0.10738	0.23668	0.232521	0.529717	0.017552	0.000375262	0.000456942	0.00137595	0.000850286	0.00645718	0.0107839		39.8692	540.919	462.679	460.286	3.37892	1.19514	0.0233481	0.172609	0.0323984	1.39161	1.81072	5.2	6.3	10.8	9.1	3.4	16.8	0	0
HC	0	30	33	72	F	1427.29	41.14	514.766	513.414	395.52	14.5063	1.63694	0.209735	2.10497	0.694788	4.878	9.82473		0.10738	0.23668	0.232521	0.529717	0.017552	0.000375262	0.000456942	0.00137595	0.000850286	0.00645718	0.0107839		45.0683	523.425	521.92	414.899	15.1484	1.65066	0.226451	2.15531	0.725894	5.11422	10.2192	5.5	10.4	21	9.8	2.4	0	0	0
HC	0	28	33	73	M	1566.72	47.36	578.495	499.435	485.401	2.30091	0.026085	0.00268	0.117341	0.055436	0.216083	1.7671		0.10738	0.23668	0.232521	0.529717	0.017552	0.000375262	0.000456942	0.00137595	0.000850286	0.00645718	0.0107839		36.3161	554.153	475.521	430.92	0.495706	-0.0125102	-0.0443159	-0.0241735	-0.0320148	-0.44803	0.65799	4.2	0.3	2.7	0	0.8	0	0	0
[truncated: 31 more columns]
